# Supplementary material for: Millettia speciosa reprograms the lung proteome and suppresses CCL24-driven eosinophilic inflammation in allergic asthma
Source: Front Allergy. 2026 Jun 3;7:1726706. doi: 10.3389/falgy.2026.1726706 (PMC13272939; doi:10.3389/falgy.2026.1726706)
Supplement: Supplementary file 13 [file Table3.xlsx]

## Sheet: annotation
Accession
