# Supplementary material for: Millettia speciosa reprograms the lung proteome and suppresses CCL24-driven eosinophilic inflammation in allergic asthma
Source: Front Allergy. 2026 Jun 3;7:1726706. doi: 10.3389/falgy.2026.1726706 (PMC13272939; doi:10.3389/falgy.2026.1726706)
Supplement: Supplementary file 20 [file Table10.xls]

Sample	PC1(37.6%)	PC2(22%)	PC3(16.6%)	Group
NL832	73.5393112314924	38.335982145177	39.5809668663366	Niudali
NL831	8.94076188251539	37.5839668088661	-62.3260479795458	Niudali
NH839	47.6380313282748	-65.1632673321011	-16.3178543917154	Niudali
M813	-65.8422945741953	12.0230616282558	9.51164350524505	Model
M814	-32.3565079366937	-30.9339659708982	15.1854811062471	Model
M815	-31.9193019313937	8.15422272070043	14.3658108934324	Model
